# Supplementary material for: Dioscin-Mediated Autophagy Alleviates MPP+-Induced Neuronal Degeneration: An In Vitro Parkinson’s Disease Model
Source: Molecules. 2022 Apr 29;27(9):2827. doi: 10.3390/molecules27092827 (PMC9104838; doi:10.3390/molecules27092827)
Supplement: Supplementary file 1 [file molecules-27-02827-s001.zip]

Archive with 1 entries (1 files):
- molecules-1697414-supplementary.pdf
